# Supplementary material for: Clinical and Prognostic Significance of a Squamous Cell Carcinoma Component in Endometrioid Endometrial Carcinoma: A Multicenter Retrospective Cohort Study
Source: Cancers (Basel). 2026 Jul 15;18(14):2275. doi: 10.3390/cancers18142275 (PMC13406665; doi:10.3390/cancers18142275)
Supplement: Supplementary file 1 [file cancers-18-02275-s001.zip]

Archive with 14 entries (14 files):
- Supplementary Figure S1.tif
- Supplementary Figure S2.tif
- Supplementary Figure S3.tif
- Supplementary Figure S4.tif
- Supplementary Methods.pdf
- Supplementary Table S1.xlsx
- Supplementary Table S2.xlsx
- Supplementary Table S3.xlsx
- Supplementary Table S4.xlsx
- Supplementary Table S5.xlsx
- Supplementary Table S6.xlsx
- Supplementary Table S7.xlsx
- Supplementary Table S8.xlsx
- Supplementary Table S9.xlsx
