# Supplementary material for: Clinical and Prognostic Significance of a Squamous Cell Carcinoma Component in Endometrioid Endometrial Carcinoma: A Multicenter Retrospective Cohort Study
Source: Cancers (Basel). 2026 Jul 15;18(14):2275. doi: 10.3390/cancers18142275 (PMC13406665; doi:10.3390/cancers18142275)
Supplement: Supplementary file 1 [file cancers-18-02275-s001.zip › Supplementary Table S1.xlsx]

## Sheet: Sheet1
Historical pathology-report term or wording	Analytic category in this revision	Rationale / rule	Manuscript placement	Boundary
Adenosquamous carcinoma	EEC with SCC component	Historical term indicating endometrioid carcinoma with a carcinoma-level squamous component; grouped with SCC-component cases for the analytic exposure.	Supplementary Table: standardized mapping of historical diagnostic terms; Methods footnote.	Mapping unit: official final pathology-report wording and the corresponding electronic registry field.
Endometrioid carcinoma / endometrioid endometrial carcinoma with SCC component; squamous cell carcinoma component; malignant squamous component	EEC with SCC component	Reports explicitly indicate SCC-component wording in an EEC background, including non-standard wording such as malignant squamous component.	Supplementary Table and Methods definition of exposure.	Binary report-based exposure; SCC proportion, grading/scoring, and IHC percentage/intensity were not registry data elements.
Adenoacanthoma; historical adenoacanthoma-like terminology	Pure EEC / benign squamous differentiation, not SCC component	Historical wording generally used for endometrioid carcinoma with benign squamous differentiation; not counted as SCC component unless the final report explicitly stated a squamous cell carcinoma component.	Supplementary Table and Methods clarification.	Adenoacanthoma-like terminology is not treated as SCC-component exposure without explicit squamous cell carcinoma component wording.
Benign squamous differentiation; squamous metaplasia; morular differentiation; morules; metaplasia-only wording	Pure EEC / benign squamous differentiation, not SCC component	Benign squamous or morular/metaplastic differentiation was excluded from the SCC-component exposure group.	Supplementary Table and Methods exclusion rule.	Classification was based on institutional final pathology-report terminology and standardized registry-field mapping.
Ambiguous squamous wording without explicit SCC component	Not classified as EEC with SCC component unless a squamous cell carcinoma component was explicitly recorded	Conservative exposure definition separates benign squamous differentiation from SCC component.	Methods and response letter if asked about classification ambiguity.	Conservative rule prevents benign/metaplastic wording from entering the SCC-component exposure group.
