# Supplementary material for: Clinical and Prognostic Significance of a Squamous Cell Carcinoma Component in Endometrioid Endometrial Carcinoma: A Multicenter Retrospective Cohort Study
Source: Cancers (Basel). 2026 Jul 15;18(14):2275. doi: 10.3390/cancers18142275 (PMC13406665; doi:10.3390/cancers18142275)
Supplement: Supplementary file 1 [file cancers-18-02275-s001.zip › Supplementary Table S2.xlsx]

## Sheet: Feature_VIF
Feature	Original Variable	VIF
Pathological Stage_Stage III/IV	Pathological Stage	2.637
Lymph node involvement_Yes	Lymph node involvement	2.499
Age	Age	1.915
Uterine Removal Extent_Unknown	Uterine Removal Extent	1.866
Menopause_Postmenopausal	Menopause	1.861
Para-aortic Lymph Node Surgery_Dissection	Para-aortic Lymph Node Surgery	1.538
Pelvic Lymph Node Surgery_Dissection	Pelvic Lymph Node Surgery	1.522
Bilateral Tubal Removal_Yes	Bilateral Tubal Removal	1.514
Diagnosis Year	Diagnosis Year	1.478
CA125_Unknown	CA125	1.476
Surgical Method_Laparotomy	Surgical Method	1.463
Para-aortic Lymph Node Surgery_Biopsy	Para-aortic Lymph Node Surgery	1.283
CA125_Elevated (>=35)	CA125	1.198
Uterine Removal Extent_Radical	Uterine Removal Extent	1.184
Myometrial Invasion_> 1/2	Myometrial Invasion	1.161
Hypertension_Yes	Hypertension	1.151
Uterine Removal Extent_Modified Radical	Uterine Removal Extent	1.141
Lymph node involvement_Unknown	Lymph node involvement	1.132
PositiveWash Fluid Cytology_Unknown	PositiveWash Fluid Cytology	1.131
LVSI_Yes	LVSI	1.131
LVSI_Unknown	LVSI	1.107
Menopause_Unknown	Menopause	1.105
Degree of Differentiation_G3	Degree of Differentiation	1.093
Pelvic Lymph Node Surgery_Biopsy	Pelvic Lymph Node Surgery	1.089
Diabetes_Yes	Diabetes	1.071
Obesity_Yes	Obesity	1.058
PositiveWash Fluid Cytology_Yes	PositiveWash Fluid Cytology	1.037

## Sheet: Variable_MaxVIF
Original Variable	Max VIF
Pathological Stage	2.637
Lymph node involvement	2.499
Age	1.915
Uterine Removal Extent	1.866
Menopause	1.861
Para-aortic Lymph Node Surgery	1.538
Pelvic Lymph Node Surgery	1.522
Bilateral Tubal Removal	1.514
Diagnosis Year	1.478
CA125	1.476
Surgical Method	1.463
Myometrial Invasion	1.161
Hypertension	1.151
LVSI	1.131
PositiveWash Fluid Cytology	1.131
Degree of Differentiation	1.093
Diabetes	1.071
Obesity	1.058
