# Supplementary material for: Clinical and Prognostic Significance of a Squamous Cell Carcinoma Component in Endometrioid Endometrial Carcinoma: A Multicenter Retrospective Cohort Study
Source: Cancers (Basel). 2026 Jul 15;18(14):2275. doi: 10.3390/cancers18142275 (PMC13406665; doi:10.3390/cancers18142275)
Supplement: Supplementary file 1 [file cancers-18-02275-s001.zip › Supplementary Table S3.xlsx]

## Sheet: PS Model Coefficients
Variable	Reference Category	OR (95% CI)	P-value
Age	continuous	1.138 (0.861–1.504)	0.362
Diagnosis Year	continuous	0.538 (0.437–0.660)	<0.001
Diabetes_Yes	No	1.600 (0.914–2.803)	0.1
Hypertension_Yes	No	0.960 (0.611–1.509)	0.859
Obesity_Yes	No	0.946 (0.455–1.964)	0.881
Menopause_Postmenopausal	Premenopausal	1.249 (0.691–2.256)	0.462
Menopause_Unknown	Premenopausal	3.576 (1.478–8.654)	0.005
CA125_Elevated (>=35)	Normal (<35)	0.989 (0.544–1.799)	0.972
CA125_Unknown	Normal (<35)	1.294 (0.793–2.114)	0.302
Degree of Differentiation_G3	G1/G2	2.551 (1.610–4.042)	<0.001
Myometrial Invasion_> 1/2	<= 1/2	1.579 (1.008–2.472)	0.046
LVSI_Unknown	No	2.039 (1.211–3.433)	0.007
LVSI_Yes	No	0.611 (0.211–1.772)	0.364
Lymph node involvement_Unknown	No	1.684 (0.349–8.120)	0.516
Lymph node involvement_Yes	No	0.789 (0.290–2.144)	0.642
Pathological Stage_Stage III/IV	Stage I/II	1.422 (0.633–3.194)	0.394
PositiveWash Fluid Cytology_Unknown	No	1.615 (1.023–2.549)	0.04
PositiveWash Fluid Cytology_Yes	No	1.776 (0.654–4.823)	0.259
Surgical Method_Laparotomy	Laparoscopy	1.933 (1.078–3.467)	0.027
Uterine Removal Extent_Modified Radical	Extra fascial	1.246 (0.715–2.171)	0.437
Uterine Removal Extent_Radical	Extra fascial	0.837 (0.470–1.491)	0.546
Uterine Removal Extent_Unknown	Extra fascial	0.421 (0.096–1.840)	0.25
Bilateral Tubal Removal_Yes	No	1.908 (0.882–4.128)	0.101
Pelvic Lymph Node Surgery_Biopsy	No	2.048 (0.448–9.371)	0.356
Pelvic Lymph Node Surgery_Dissection	No	2.269 (1.198–4.297)	0.012
Para-aortic Lymph Node Surgery_Biopsy	No	1.857 (1.022–3.374)	0.042
Para-aortic Lymph Node Surgery_Dissection	No	0.870 (0.489–1.549)	0.637

## Sheet: Model Fit Statistics
Statistic	Value
N (observations)	7590
Log-likelihood (full model)	-422.407
Log-likelihood (null model)	-510.57
AIC	900.81
McFadden's R²	0.1727
Nagelkerke's R²	0.1824
