# Supplementary material for: Clinical and Prognostic Significance of a Squamous Cell Carcinoma Component in Endometrioid Endometrial Carcinoma: A Multicenter Retrospective Cohort Study
Source: Cancers (Basel). 2026 Jul 15;18(14):2275. doi: 10.3390/cancers18142275 (PMC13406665; doi:10.3390/cancers18142275)
Supplement: Supplementary file 1 [file cancers-18-02275-s001.zip › Supplementary Table S4.xlsx]

## Sheet: Sheet 1
Variable	Label	Type	SMD_Unadjusted	SMD_OW	SMD_IPTW_ATT	SMD_PSM	Bal_OW	Bal_ATT	Bal_PSM
Diagnosis.Year	Diagnosis Year (continuous)	Continuous	1.0127	0	0.08	0.0834	✓	✓	✓
Surgical.Method	Surgical Method	Binary	0.7237	0	0.0237	0.0597	✓	✓	✓
Degree.of.Differentiation	Degree of Differentiation	Binary	0.6557	0	0.0539	0.0172	✓	✓	✓
Myometrial.Invasion	Myometrial Invasion	Binary	0.5391	0	0.0462	0.0452	✓	✓	✓
Menopause	Menopause	Multi-cat	0.5041	0	0.0921	0.048	✓	✓	✓
Uterine.Removal.Extent	Uterine Removal Extent	Multi-cat	0.4347	0	0.0196	0.0758	✓	✓	✓
LVSI	LVSI	Multi-cat	0.4289	0	0.0848	0.0331	✓	✓	✓
Lymph.node.involvement	Lymph Node Involvement	Multi-cat	0.4289	0	0.1928	0.181	✓	✗	✗
Bilateral.Tubal.Removal	Bilateral Tubal Removal	Binary	0.36	0	0.0157	0.0024	✓	✓	✓
Pathological.Stage	Pathological Stage	Binary	0.3454	0	0.0511	0.0107	✓	✓	✓
Para.aortic.Lymph.Node.Surgery	Para-aortic LN Surgery	Multi-cat	0.2916	0	0.0242	0.0853	✓	✓	✓
Age	Age (continuous)	Continuous	0.2621	0	0.0162	0.1299	✓	✓	✗
Pelvic.Lymph.Node.Surgery	Pelvic LN Surgery	Multi-cat	0.2315	0	0.0256	0.1239	✓	✓	✗
PositiveWash.Fluid.Cytology	Positive Wash Fluid Cytology	Multi-cat	0.2052	0	0.0173	0.0772	✓	✓	✓
Diabetes	Diabetes	Binary	0.2008	0	0.0242	0.0508	✓	✓	✓
CA125	CA125	Multi-cat	0.1418	0	0.0303	0.0712	✓	✓	✓
Obesity	Obesity	Binary	0.0713	0	0.004	0.0621	✓	✓	✓
Hypertension	Hypertension	Binary	0.0524	0	0.0043	0.0769	✓	✓	✓
