# Supplementary material for: Clinical and Prognostic Significance of a Squamous Cell Carcinoma Component in Endometrioid Endometrial Carcinoma: A Multicenter Retrospective Cohort Study
Source: Cancers (Basel). 2026 Jul 15;18(14):2275. doi: 10.3390/cancers18142275 (PMC13406665; doi:10.3390/cancers18142275)
Supplement: Supplementary file 1 [file cancers-18-02275-s001.zip › Supplementary Table S5.xlsx]

## Sheet: Sheet1
Period	Total n	Pure EEC n	EEC with SCC component n	Total deaths	SCC deaths	HR/aHR estimability and result	Conclusion
2005–2019	7468	7379	89	77	7	Unadjusted Cox: 5.91 (95% CI, 2.70–12.94), P<0.001; minimally adjusted Cox: 2.70 (95% CI, 1.21–6.03), P=0.016; minimally adjusted Cox + Diagnosis Year: 2.49 (95% CI, 1.09–5.68), P=0.030	Primary recent-period sensitivity; adjusted models feasible but sparse.
2008–2019	7058	6991	67	60	4	Unadjusted Cox: 6.20 (95% CI, 2.25–17.14), P<0.001; minimally adjusted Cox: 3.86 (95% CI, 1.38–10.79), P=0.010	Exploratory only; adjusted Cox unstable because SCC deaths=4.
2010–2019	6606	6551	55	52	3	Unadjusted Cox: 5.72 (95% CI, 1.78–18.40), P=0.003	Event-too-sparse; formal adjusted modelling not considered reliable.
2012–2019	5807	5767	40	43	1	Unadjusted Cox: 2.65 (95% CI, 0.36–19.30), P=0.337	Descriptive only; SCC deaths=1.
2014–2019	4688	4664	24	25	0	Unadjusted Cox: not estimable	Not estimable for SCC OS HR; SCC deaths=0.
