# Supplementary material for: Clinical and Prognostic Significance of a Squamous Cell Carcinoma Component in Endometrioid Endometrial Carcinoma: A Multicenter Retrospective Cohort Study
Source: Cancers (Basel). 2026 Jul 15;18(14):2275. doi: 10.3390/cancers18142275 (PMC13406665; doi:10.3390/cancers18142275)
Supplement: Supplementary file 1 [file cancers-18-02275-s001.zip › Supplementary Table S6.xlsx]

## Sheet: LN Logistic Results
Analysis	OR	CI_lower	CI_upper	OR (95% CI)	P_value
Unadjusted	1.716	0.885	3.33	1.716 (0.885–3.330)	0.110
OW (primary)	1	0.505	1.979	1.000 (0.505–1.979)	1.000
IPTW-ATT (sensitivity)	1.035	0.527	2.035	1.035 (0.527–2.035)	0.920
