# Supplementary material for: Clinical and Prognostic Significance of a Squamous Cell Carcinoma Component in Endometrioid Endometrial Carcinoma: A Multicenter Retrospective Cohort Study
Source: Cancers (Basel). 2026 Jul 15;18(14):2275. doi: 10.3390/cancers18142275 (PMC13406665; doi:10.3390/cancers18142275)
Supplement: Supplementary file 1 [file cancers-18-02275-s001.zip › Supplementary Table S7.xlsx]

## Sheet: PerFold_Raw
Fold	CoxPH_train_cindex	CoxPH_test_cindex	CoxPH_auc_1yr	CoxPH_auc_3yr	CoxPH_auc_5yr	CoxPH_bs_1yr	CoxPH_bs_3yr	CoxPH_bs_5yr	LassoCox_train_cindex	LassoCox_test_cindex	LassoCox_auc_1yr	LassoCox_auc_3yr	LassoCox_auc_5yr	LassoCox_bs_1yr	LassoCox_bs_3yr	LassoCox_bs_5yr	RSF_train_cindex	RSF_test_cindex	RSF_auc_1yr	RSF_auc_3yr	RSF_auc_5yr	RSF_bs_1yr	RSF_bs_3yr	RSF_bs_5yr	XGBoost_train_cindex	XGBoost_test_cindex	XGBoost_auc_1yr	XGBoost_auc_3yr	XGBoost_auc_5yr	XGBoost_bs_1yr	XGBoost_bs_3yr	XGBoost_bs_5yr	GBSA_train_cindex	GBSA_test_cindex	GBSA_auc_1yr	GBSA_auc_3yr	GBSA_auc_5yr	GBSA_bs_1yr	GBSA_bs_3yr	GBSA_bs_5yr
1	0.7513	0.7649	0.929	0.7845	0.747	0.0011	0.0109	0.0116	0.8029	0.8159	0.9566	0.6511	0.6463	0.0007	0.0089	0.0091	0.9656	0.8593	0.9892	0.83	0.8251	0.0007	0.009	0.0097	0.919	0.788	0.9971	0.7764	0.7469	0.0007	0.0089	0.0089	0.7756	0.7777	0.9713	0.7835	0.7431	0.0007	0.009	0.01
2	0.7466	0.7194	0.8252	0.7456	0.5627	0.0053	0.0121	0.0198	0.7677	0.839	0.7042	0.7301	0.6876	0.0041	0.0082	0.0134	0.967	0.8251	0.8597	0.8526	0.7205	0.0042	0.0084	0.014	0.9157	0.8181	0.8417	0.8122	0.8278	0.0041	0.0082	0.0133	0.7596	0.7834	0.9271	0.8237	0.5839	0.0041	0.0083	0.0135
3	0.7675	0.5969	0.1651	0.6473	0.5386	0.0007	0.0079	0.0166	0.7969	0.5828	0.4935	0.4933	0.4899	0.0007	0.0073	0.0149	0.9727	0.6947	0.9637	0.7226	0.5951	0.0008	0.0076	0.0156	0.9425	0.7026	0.2845	0.7647	0.6929	0.0007	0.0071	0.0147	0.8201	0.6575	0.8338	0.7185	0.5385	0.0007	0.0073	0.0158
4	0.7332	0.748	0.8621	0.852	0.5109	0.0015	0.0082	0.0231	0.7971	0.8006	0.7042	0.6025	0.5466	0.0013	0.0054	0.0169	0.9721	0.8242	0.957	0.8268	0.7164	0.0014	0.0057	0.0173	0.9156	0.7961	0.9232	0.7539	0.7884	0.0013	0.0053	0.0169	0.7738	0.7797	0.8292	0.8297	0.5979	0.0013	0.0053	0.0171
5	0.6893	0.7784	0.9311	0.8492	0.634	0.0007	0.0085	0.0201	0.7401	0.8398	0.994	0.5918	0.5299	0.0007	0.0074	0.0173	0.9745	0.8815	0.9197	0.8503	0.8211	0.0007	0.0075	0.0172	0.9108	0.8805	0.5859	0.8464	0.8815	0.0008	0.0072	0.0164	0.759	0.7612	0.7621	0.7462	0.6058	0.0007	0.0074	0.0177

## Sheet: Train_C-index
Fold	CoxPH	LassoCox	RSF	XGBoost	GBSA
1	0.7513	0.8029	0.9656	0.919	0.7756
2	0.7466	0.7677	0.967	0.9157	0.7596
3	0.7675	0.7969	0.9727	0.9425	0.8201
4	0.7332	0.7971	0.9721	0.9156	0.7738
5	0.6893	0.7401	0.9745	0.9108	0.759
Mean	0.7376	0.7809	0.9704	0.9207	0.7776
SD	0.0265	0.0239	0.0035	0.0112	0.0223

## Sheet: Test_C-index
Fold	CoxPH	LassoCox	RSF	XGBoost	GBSA
1	0.7649	0.8159	0.8593	0.788	0.7777
2	0.7194	0.839	0.8251	0.8181	0.7834
3	0.5969	0.5828	0.6947	0.7026	0.6575
4	0.748	0.8006	0.8242	0.7961	0.7797
5	0.7784	0.8398	0.8815	0.8805	0.7612
Mean	0.7215	0.7756	0.817	0.7971	0.7519
SD	0.0653	0.0975	0.0649	0.0573	0.0478

## Sheet: AUC_1yr
Fold	CoxPH	LassoCox	RSF	XGBoost	GBSA
1	0.929	0.9566	0.9892	0.9971	0.9713
2	0.8252	0.7042	0.8597	0.8417	0.9271
3	0.1651	0.4935	0.9637	0.2845	0.8338
4	0.8621	0.7042	0.957	0.9232	0.8292
5	0.9311	0.994	0.9197	0.5859	0.7621
Mean	0.7425	0.7705	0.9379	0.7265	0.8647
SD	0.2915	0.1845	0.045	0.2609	0.0748

## Sheet: AUC_3yr
Fold	CoxPH	LassoCox	RSF	XGBoost	GBSA
1	0.7845	0.6511	0.83	0.7764	0.7835
2	0.7456	0.7301	0.8526	0.8122	0.8237
3	0.6473	0.4933	0.7226	0.7647	0.7185
4	0.852	0.6025	0.8268	0.7539	0.8297
5	0.8492	0.5918	0.8503	0.8464	0.7462
Mean	0.7757	0.6137	0.8164	0.7907	0.7803
SD	0.0758	0.0775	0.0481	0.0341	0.0432

## Sheet: AUC_5yr
Fold	CoxPH	LassoCox	RSF	XGBoost	GBSA
1	0.747	0.6463	0.8251	0.7469	0.7431
2	0.5627	0.6876	0.7205	0.8278	0.5839
3	0.5386	0.4899	0.5951	0.6929	0.5385
4	0.5109	0.5466	0.7164	0.7884	0.5979
5	0.634	0.5299	0.8211	0.8815	0.6058
Mean	0.5987	0.5801	0.7356	0.7875	0.6139
SD	0.0847	0.0744	0.0845	0.0649	0.0687

## Sheet: BS_1yr
Fold	CoxPH	LassoCox	RSF	XGBoost	GBSA
1	0.0011	0.0007	0.0007	0.0007	0.0007
2	0.0053	0.0041	0.0042	0.0041	0.0041
3	0.0007	0.0007	0.0008	0.0007	0.0007
4	0.0015	0.0013	0.0014	0.0013	0.0013
5	0.0007	0.0007	0.0007	0.0008	0.0007
Mean	0.0018	0.0015	0.0015	0.0015	0.0015
SD	0.0017	0.0013	0.0013	0.0013	0.0013

## Sheet: BS_3yr
Fold	CoxPH	LassoCox	RSF	XGBoost	GBSA
1	0.0109	0.0089	0.009	0.0089	0.009
2	0.0121	0.0082	0.0084	0.0082	0.0083
3	0.0079	0.0073	0.0076	0.0071	0.0073
4	0.0082	0.0054	0.0057	0.0053	0.0053
5	0.0085	0.0074	0.0075	0.0072	0.0074
Mean	0.0095	0.0074	0.0076	0.0073	0.0075
SD	0.0017	0.0012	0.0011	0.0012	0.0013

## Sheet: BS_5yr
Fold	CoxPH	LassoCox	RSF	XGBoost	GBSA
1	0.0116	0.0091	0.0097	0.0089	0.01
2	0.0198	0.0134	0.014	0.0133	0.0135
3	0.0166	0.0149	0.0156	0.0147	0.0158
4	0.0231	0.0169	0.0173	0.0169	0.0171
5	0.0201	0.0173	0.0172	0.0164	0.0177
Mean	0.0183	0.0143	0.0148	0.0141	0.0148
SD	0.0039	0.0029	0.0028	0.0029	0.0028
