# Supplementary material for: Clinical and Prognostic Significance of a Squamous Cell Carcinoma Component in Endometrioid Endometrial Carcinoma: A Multicenter Retrospective Cohort Study
Source: Cancers (Basel). 2026 Jul 15;18(14):2275. doi: 10.3390/cancers18142275 (PMC13406665; doi:10.3390/cancers18142275)
Supplement: Supplementary file 1 [file cancers-18-02275-s001.zip › Supplementary Table S8.xlsx]

## Sheet: Sheet1
ratio_label	repeat	seed	n_ea	n_total	w_adca	cindex	pt_rank
1:79 (original)	1	42	7495	7590	78.8947	0.910565	9
1:60	1	142	5700	5795	60	0.904845	8
1:60	2	143	5700	5795	60	0.914987	10
1:60	3	144	5700	5795	60	0.905494	8
1:60	4	145	5700	5795	60	0.894682	8
1:60	5	146	5700	5795	60	0.920109	10
1:60	6	147	5700	5795	60	0.917311	11
1:60	7	148	5700	5795	60	0.948666	9
1:60	8	149	5700	5795	60	0.902195	8
1:60	9	150	5700	5795	60	0.923215	8
1:60	10	151	5700	5795	60	0.919434	9
1:40	1	242	3800	3895	40	0.92277	9
1:40	2	243	3800	3895	40	0.919772	7
1:40	3	244	3800	3895	40	0.904742	10
1:40	4	245	3800	3895	40	0.914071	11
1:40	5	246	3800	3895	40	0.905509	10
1:40	6	247	3800	3895	40	0.93232	7
1:40	7	248	3800	3895	40	0.953269	9
1:40	8	249	3800	3895	40	0.929282	11
1:40	9	250	3800	3895	40	0.917877	13
1:40	10	251	3800	3895	40	0.913029	9
1:30	1	342	2850	2945	30	0.923296	8
1:30	2	343	2850	2945	30	0.958571	9
1:30	3	344	2850	2945	30	0.963873	7
1:30	4	345	2850	2945	30	0.951997	10
1:30	5	346	2850	2945	30	0.960132	4
1:30	6	347	2850	2945	30	0.942135	11
1:30	7	348	2850	2945	30	0.931524	8
1:30	8	349	2850	2945	30	0.937631	6
1:30	9	350	2850	2945	30	0.930164	11
1:30	10	351	2850	2945	30	0.963692	8
1:20	1	442	1900	1995	20	0.92051	8
1:20	2	443	1900	1995	20	0.970245	9
1:20	3	444	1900	1995	20	0.928397	6
1:20	4	445	1900	1995	20	0.929318	2
1:20	5	446	1900	1995	20	0.951149	14
1:20	6	447	1900	1995	20	0.935893	7
1:20	7	448	1900	1995	20	0.914978	11
1:20	8	449	1900	1995	20	0.957249	12
1:20	9	450	1900	1995	20	0.935729	2
1:20	10	451	1900	1995	20	0.943202	1
1:10	1	542	950	1045	10	0.940254	1
1:10	2	543	950	1045	10	0.98445	1
1:10	3	544	950	1045	10	0.973898	11
1:10	4	545	950	1045	10	0.952707	1
1:10	5	546	950	1045	10	0.974375	1
1:10	6	547	950	1045	10	0.908053	1
1:10	7	548	950	1045	10	0.974122	1
1:10	8	549	950	1045	10	0.948884	1
1:10	9	550	950	1045	10	0.974493	7
1:10	10	551	950	1045	10	0.993231	5
