# Supplementary material for: Clinical and Prognostic Significance of a Squamous Cell Carcinoma Component in Endometrioid Endometrial Carcinoma: A Multicenter Retrospective Cohort Study
Source: Cancers (Basel). 2026 Jul 15;18(14):2275. doi: 10.3390/cancers18142275 (PMC13406665; doi:10.3390/cancers18142275)
Supplement: Supplementary file 1 [file cancers-18-02275-s001.zip › Supplementary Table S9.xlsx]

## Sheet: Univariate Cox (AdCa)
Variable	Category	N_in_model	Events	HR	CI_lower	CI_upper	95% CI	P_value
Age	Per unit increase	95	9	1.028	0.961	1.1	0.961–1.100	0.421
Diagnosis Year	Per unit increase	95	9	0.898	0.741	1.09	0.741–1.090	0.277
Diabetes	No (Reference)	95	9	1			Reference	Reference
	Yes	18	3	2.47	0.604	10.091	0.604–10.091	0.208
Hypertension	No (Reference)	95	9	1			Reference	Reference
	Yes	42	5	1.672	0.448	6.243	0.448–6.243	0.444
Obesity	No (Reference)	95	9	1			Reference	Reference
	Yes	9	1	1.663	0.204	13.548	0.204–13.548	0.635
Menopause	Premenopausal (Reference)	86	9	1			Reference	Reference
	Postmenopausal	61	7	1.633	0.338	7.886	0.338–7.886	0.541
CA125	Normal (<35) (Reference)	61	7	1			Reference	Reference
	Elevated (>=35)	18	5	5.629	1.088	29.119	1.088–29.119	0.039
Abnormal Vaginal Bleeding	No (Reference)	95	9	1			Reference	Reference
	Yes	29	2	0.489	0.101	2.379	0.101–2.379	0.376
Postmenopausal Vaginal Bleeding	No (Reference)	95	9	1			Reference	Reference
	Yes	59	6	1.366	0.34	5.483	0.340–5.483	0.66
Vaginal Discharge	No (Reference)	95	9	1			Reference	Reference
	Yes	17	5	6.643	1.782	24.765	1.782–24.765	0.005
Abdominal Pain	No (Reference)	95	9	1			Reference	Reference
	Yes	15	2	1.889	0.387	9.208	0.387–9.208	0.431
Abdominal Distension	No (Reference)	95	9	1			Reference	Reference
	Yes	5	0	0	0	inf	0.000–inf	0.995
Surgical Method	Laparoscopy (Reference)	95	9	1			Reference	Reference
	Laparotomy	77	9	1.10592e+07	0	inf	0.000–inf	0.995
Uterine Removal Extent	Extra fascial (Reference)	93	8	1			Reference	Reference
	Modified Radical	21	2	1.502	0.247	9.125	0.247–9.125	0.658
	Radical	20	3	2.237	0.445	11.259	0.445–11.259	0.329
Bilateral Tubal Removal	No (Reference)	95	9	1			Reference	Reference
	Yes	87	9	3.2867e+06	0	inf	0.000–inf	0.995
Ovarian Preservation	Preserved (Reference)	95	9	1			Reference	Reference
	Removed	91	9	3.2177e+06	0	inf	0.000–inf	0.995
Pelvic Lymph Node Surgery	No (Reference)	95	9	1			Reference	Reference
	Biopsy	2	0	0	0	inf	0.000–inf	0.996
	Dissection	78	5	0.236	0.063	0.884	0.063–0.884	0.032
Para-aortic Lymph Node Surgery	No (Reference)	95	9	1			Reference	Reference
	Biopsy	20	3	1.421	0.354	5.714	0.354–5.714	0.62
	Dissection	22	0	0	0	inf	0.000–inf	0.995
Residual Lesion	No (Reference)	95	9	1			Reference	Reference
	Yes	1	0	0	0	inf	0.000–inf	0.996
Intraoperative Blood Transfusion	No (Reference)	95	9	1			Reference	Reference
	Yes	10	1	0.657	0.08	5.416	0.080–5.416	0.696
Postoperative Complications	No (Reference)	95	9	1			Reference	Reference
	Yes	5	0	0	0	inf	0.000–inf	0.995
Postoperative Adjuvant Therapy	No (Reference)	95	9	1			Reference	Reference
	Radiotherapy alone	15	1	0.74	0.082	6.63	0.082–6.630	0.787
	Chemotherapy alone	27	3	1.176	0.261	5.292	0.261–5.292	0.832
	Chemoradiotherapy	15	1	1.005	0.112	9.052	0.112–9.052	0.996
PositiveWash Fluid Cytology	No (Reference)	52	5	1			Reference	Reference
	Yes	5	0	0	0	inf	0.000–inf	0.996
Degree of Differentiation	G1/G2 (Reference)	95	9	1			Reference	Reference
	G3	36	5	2.081	0.555	7.794	0.555–7.794	0.277
Myometrial Invasion	<= 1/2 (Reference)	95	9	1			Reference	Reference
	> 1/2	46	7	3.551	0.737	17.111	0.737–17.111	0.114
LVSI	No (Reference)	68	5	1			Reference	Reference
	Yes	4	0	0	0	inf	0.000–inf	0.995
Lymph node involvement	No (Reference)	92	7	1			Reference	Reference
	Yes	10	0	0	0	inf	0.000–inf	0.996
Pathological Stage	Stage I/II (Reference)	95	9	1			Reference	Reference
	Stage III/IV	21	3	1.438	0.353	5.867	0.353–5.867	0.613
